# Supplementary material for: Proteomic Analysis of the Meniscus Cartilage in Osteoarthritis
Source: Int J Mol Sci. 2021 Jul 30;22(15):8181. doi: 10.3390/ijms22158181 (PMC8348647; doi:10.3390/ijms22158181)
Supplement: Supplementary file 1 [file ijms-22-08181-s001.zip]

Archive with 6 entries (6 files):
- Fig S1.tif
- Supplementary Table S1.pdf
- Supplementary Table S2.xlsx
- Supplementary Table S3.pdf
- Supplementary Table S4.pdf
- Supplementary Table S5.pdf
