# Supplementary material for: Proteomic Analysis of the Meniscus Cartilage in Osteoarthritis
Source: Int J Mol Sci. 2021 Jul 30;22(15):8181. doi: 10.3390/ijms22158181 (PMC8348647; doi:10.3390/ijms22158181)
Supplement: Supplementary file 1 [file ijms-22-08181-s001.zip › Supplementary Table S2.xlsx]

## Sheet: Sheet2
Supplementary Table S2. Differentially expressed proteins between lateral and medial meniscal tissues (≥2-fold).
													TMT	MRM
LOCUS	DESCRIPTION	Gene name	SPEC_COUNT	SEQ_COUNT	SEQ_COVERAGE	LENGTH	MOLWT	pI	Lateral_Avg_Log2	Medial_Avg_Log2	Fit_Ratio_Medial/Lateral	ECM related Protein	Medial/Lateral ratio	Medial/Lateral ratio	p-values
Q99972	Myocilin OS=Homo sapiens GN=MYOC PE=1 SV=2	MYOC	13	9	0.212	504	56972	5.5	18.2587	16.2149	-2.15011		0.225296
Q07507	Dermatopontin OS=Homo sapiens GN=DPT PE=1 SV=2	DPT	4	3	0.134	201	24005	4.8	17.5894	16.3383	-1.35749	yes	0.39026	1.39003	0.116
P08254	Stromelysin-1 OS=Homo sapiens GN=MMP3 PE=1 SV=2	MMP3	10	7	0.176	477	53977	6.2	19.9184	18.7289	-1.29588	yes	0.407289
Q9BXN1	Asporin OS=Homo sapiens GN=ASPN PE=1 SV=2	ASPN	39	18	0.484	380	43417	7.1	19.572	18.4612	-1.21714	yes	0.430133	0.984533	0.937
Q9BYJ0	Fibroblast growth factor-binding protein 2 OS=Homo sapiens GN=FGFBP2 PE=1 SV=1	FGFBP2	42	13	0.52	223	24581	8.9	20.5739	19.5199	-1.16039	yes	0.447392
Q14767	Latent-transforming growth factor beta-binding protein 2 OS=Homo sapiens GN=LTBP2 PE=1 SV=3	LTBP2	18	10	0.068	1821	195051	5.2	19.371	18.3596	-1.11779	yes	0.460798	0.872247	0.151
Q7Z304	MAM domain-containing protein 2 OS=Homo sapiens GN=MAMDC2 PE=2 SV=3	MAMDC2	7	4	0.083	686	77556	5.2	17.362	16.37	-1.09834		0.467055
P12277	Creatine kinase B-type OS=Homo sapiens GN=CKB PE=1 SV=1	CKB	8	6	0.223	381	42644	5.6	16.7285	15.7668	-1.06808		0.476955
Q92765	Secreted frizzled-related protein 3 OS=Homo sapiens GN=FRZB PE=1 SV=2	FRZB	3	2	0.074	325	36254	8.5	18.5988	17.7169	-0.988256		0.504087	0.531532	0.047
P07996	Thrombospondin-1 OS=Homo sapiens GN=THBS1 PE=1 SV=2	THBS	93	44	0.363	1170	129383	4.9	20.0983	19.2182	-0.986511		0.504697
P69905	Hemoglobin subunit alpha OS=Homo sapiens GN=HBA1 PE=1 SV=2	HBA1	129	17	0.824	142	15258	8.7	19.6302	20.7244	0.987853		1.98323
P13667	Protein disulfide-isomerase A4 OS=Homo sapiens GN=PDIA4 PE=1 SV=2	PDIA4	12	7	0.138	645	72933	5.1	17.5843	18.6799	0.98925		1.98515
P50914	60S ribosomal protein L14 OS=Homo sapiens GN=RPL14 PE=1 SV=4	RPL14	4	3	0.112	215	23432	10.9	17.2913	18.4014	1.00369		2.00512
Q15661	Tryptase alpha/beta-1 OS=Homo sapiens GN=TPSAB1 PE=1 SV=1	TPSAB1	4	2	0.105	275	30515	7.1	14.112	15.2415	1.02308		2.03225
P53999	Activated RNA polymerase II transcriptional coactivator p15 OS=Homo sapiens GN=SUB1 PE=1 SV=3	SUB1	8	5	0.409	127	14395	9.6	17.247	18.3803	1.02693		2.03768
P02042	Hemoglobin subunit delta OS=Homo sapiens GN=HBD PE=1 SV=2	HBD	49	16	0.782	147	16055	8	18.7983	19.9537	1.04901		2.06911
Q05707	Collagen alpha-1(XIV) chain OS=Homo sapiens GN=COL14A1 PE=1 SV=3	COL14A1	72	39	0.241	1796	193513	5.3	17.784	18.9997	1.10945	yes	2.15763	0.199052	0.559
P68871	Hemoglobin subunit beta OS=Homo sapiens GN=HBB PE=1 SV=2	HBB	169	24	0.789	147	15998	7.3	19.8733	21.1121	1.1325		2.19238
Q9H3U7	SPARC-related modular calcium-binding protein 2 OS=Homo sapiens GN=SMOC2 PE=2 SV=2	SMOC2	5	3	0.087	446	49674	8.5	16.5994	17.9019	1.1961	yes	2.29119	2.27249	0.032
P02751	Fibronectin OS=Homo sapiens GN=FN1 PE=1 SV=4	FN1	261	85	0.412	2386	262622	5.7	18.1119	19.4454	1.22714	yes	2.34102	1.00637	0.327
P02671	Fibrinogen alpha chain OS=Homo sapiens GN=FGA PE=1 SV=2	FGA	112	35	0.331	866	94973	6	18.7791	21.8296	2.9442	yes	7.69647
Q8WU39	Marginal zone B- and B1-cell-specific protein OS=Homo sapiens GN=MZB1 PE=1 SV=1	MZB1	15	8	0.349	189	20694	5.6	14.4701	17.6275	3.05106		8.28819
P02679	Fibrinogen gamma chain OS=Homo sapiens GN=FGG PE=1 SV=3	FGG	139	37	0.62	453	51512	5.6	18.1198	21.4761	3.24999	yes	9.51357	1.24074	0.584
P02675	Fibrinogen beta chain OS=Homo sapiens GN=FGB PE=1 SV=2	FGB	423	49	0.695	491	55928	8.3	16.7112	20.2468	3.42926	yes	10.7724	1.2987	0.206

## Sheet: Sheet1
	L	95% CI	SD	M	95% CI	SD	L vs. M
A2M	4	3.435 to 6.516	58.3	11.7	5.033 to 18.811	81	0.339	2.925
ABI3BP	24.5	19.539 to 45.522	83.1	26.3	20.446 to 51.619	19.4	0.72	1.07347
ACAN	219.5	112.859 to 356.003	133.7	185.2	114.707 to 351.088	142.5	0.346	0.843736
ADIPOQ	119.3	98.197 to 156.065	49.9	181	106.322 to 321.616	133.6	0.045	1.51718
AEBP1	19.6	16.907 to 24.948	62.4	18	14.017 to 25.151	8.3	0.206	0.918367
AGT	3.8	3.300 to 4.900	8.7	11.7	4.612 to 18.461	79.8	0.072	3.07895
AMBP	3.9	3.069 to 5.065	23.2	11.7	5.236 to 17.678	82.7	0.37	3
ANGPTL2	27.7	11.617 to 47.564	20.4	34.5	15.717 to 60.003	24	0.208	1.24549
ANGPTL7	12.7	7.390 to 18.448	27.5	20.9	9.852 to 47.977	20.9	0.352	1.64567
ANXA1	84.5	56.885 to 115.642	35.8	110.1	47.493 to 162.478	61.9	0.592	1.30296
ANXA2	153.5	105.100 to 188.043	51.5	143.7	120.415 to 216.994	116.2	0.753	0.936156
ANXA4	271.2	210.798 to 354.665	82.2	313.5	100.866 to 463.536	185.5	0.722	1.15597
ANXA5	143.6	105.154 to 163.748	596.8	155.6	114.050 to 240.632	119.9	0.959	1.08357
ANXA6	6	4.317 to 9.214	78.8	11	6.097 to 14.393	4.3	0.666	1.83333
ANXA7	1.9	1.335 to 4.031	2.8	4.1	2.537 to 5.268	1.8	0.157	2.15789
ASPN	187.5	68.271 to 329.361	142.9	184.6	110.091 to 365.012	145.4	0.937	0.984533
BGN	72.9	42.548 to 99.993	32.6	77.6	49.813 to 189.733	186.8	0.119	1.06447
C1QC	11.4	6.767 to 21.815	25.6	26.6	15.668 to 44.455	14.8	0.153	2.33333
CHAD	70.9	48.125 to 103.898	49.6	75.8	56.200 to 179.391	182.8	0.286	1.06911
CILP	22.1	19.986 to 26.547	39.3	17.7	14.442 to 30.324	9.7	0.317	0.800905
CLEC3B	6.6	5.735 to 11.214	46.8	10.5	6.886 to 14.220	3.8	0.414	1.59091
COL14A1	21.1	13.321 to 28.324	20.6	4.2	2.100 to 56.034	41.3	0.559	0.199052
COL15A1	17.6	12.673 to 35.252	50.6	3.1	1.517 to 50.606	40.9	0.469	0.176136
COL18A1	20.4	11.104 to 30.744	24	37.9	2.335 to 92.531	52.3	0.017	1.85784
COL6A1	22.5	17.225 to 29.354	14.9	26.4	19.446 to 49.470	19.8	0.587	1.17333
COL6A3	22.3	17.839 to 43.286	23.2	24.7	20.101 to 52.620	19.7	0.858	1.10762
COMP	23.5	19.032 to 25.962	199.8	20	14.286 to 32.530	10.7	0.589	0.851064
CSTB	11.5	9.238 to 17.796	31.1	43.7	15.664 to 85.994	252.9	0.046	3.8
CTSD	14	9.415 to 19.283	36.7	41.9	15.588 to 83.927	263	0.045	2.99286
CTSZ	11.3	9.535 to 18.375	34.2	44	16.302 to 78.582	249.8	0.047	3.89381
DPT	146.4	119.025 to 192.753	43.5	203.5	111.939 to 351.656	137.6	0.116	1.39003
F2	8.4	4.504 to 17.764	8.6	25.6	5.221 to 90.277	80.2	0.059	3.04762
FBLN1	10.7	6.176 to 18.185	36.3	9.2	5.707 to 11.762	3.8	0.084	0.859813
FBLN2	6.6	4.604 to 13.827	6	8.3	5.317 to 10.631	3.7	0.705	1.25758
FGB	7.7	5.804 to 16.044	7.1	10	5.756 to 13.331	4.6	0.206	1.2987
FGG	10.8	4.456 to 19.916	10.8	13.4	7.053 to 17.765	7.4	0.584	1.24074
FN1	15.7	5.804 to 25.993	14.3	15.8	7.522 to 18.062	7.1	0.327	1.00637
FRZB	11.1	2.218 to 17.393	23.8	5.9	2.638 to 9.014	4.3	0.047	0.531532
HPX	1.6	0.752 to 6.282	7.1	5.9	2.769 to 9.549	4	0.102	3.6875
HRG	6.7	1.856 to 21.384	9.6	32.6	4.920 to 112.970	91.9	0.176	4.86567
HTRA1	15.6	4.206 to 32.479	21.5	60.6	10.333 to 114.638	87.7	0.083	3.88462
ITIH1	16.1	12.273 to 31.432	18.8	16.2	12.567 to 26.796	10.6	0.854	1.00621
KNG1	18.2	11.652 to 53.189	34.4	15	12.859 to 25.579	10.8	0.049	0.824176
LGALS1	12.8	10.842 to 22.330	15.2	16.9	15.686 to 23.083	6.4	0.426	1.32031
LMAN1	14.5	8.535 to 25.020	9.9	27.5	10.406 to 50.093	19.4	0.024	1.89655
LTBP2	22.7	8.559 to 39.098	26	19.8	12.784 to 26.013	9.1	0.151	0.872247
LUM	69.2	41.110 to 95.044	30.6	71.2	47.080 to 175.816	165.2	0.195	1.0289
MATN2	51.6	24.883 to 95.079	64.3	62.7	23.782 to 74.583	29.9	1	1.21512
MFGE8	62	30.140 to 126.459	77.4	66.7	29.949 to 89.395	36.6	0.553	1.07581
MGP	72.3	23.484 to 127.995	81.7	79.2	34.839 to 99.635	44.5	0.755	1.09544
OGN	1.6	0.704 to 3.954	67.9	1	0.152 to 2.379	1.7	0.18	0.625
PCOLCE	33.6	24.591 to 63.403	78.9	50.1	25.181 to 122.655	61.6	0.755	1.49107
PLG	26.1	16.152 to 30.258	10.6	21.6	17.681 to 28.366	9.3	0.003	0.827586
PRG4	1.6	1.217 to 3.365	6.3	1	0.447 to 3.273	1.5	0.18	0.625
S100A1	9.9	4.346 to 20.051	8.9	6.8	3.074 to 10.283	4.1	0.006	0.686869
S100A10	7.7	5.317 to 14.731	6.2	7.5	3.330 to 9.826	3.9	0.005	0.974026
S100A11	12.4	10.769 to 15.641	10.1	12.2	7.684 to 15.241	6.4	0.317	0.983871
S100A13	11.6	9.969 to 14.431	2.6	14.1	8.504 to 19.672	6.1	0.005	1.21552
S100A4	6.2	4.369 to 9.654	48	7.8	4.704 to 12.724	5.6	0.763	1.25806
S100A6	154.9	117.629 to 190.838	92.9	199.8	113.263 to 340.135	138.3	0.239	1.28986
SERPINA1	4.1	2.017 to 7.154	12.5	3.8	2.238 to 5.644	3.7	0.206	0.926829
SERPINA3	24.5	1.159 to 38.832	24	29.2	12.586 to 48.526	17.1	0.011	1.19184
SERPINA4	4.8	2.352 to 7.620	3.7	4.3	2.817 to 6.200	3.4	0.705	0.895833
SERPINA5	20.2	14.069 to 52.409	22	21.1	10.780 to 31.365	11.7	0.245	1.04455
SERPINF1	22.6	13.604 to 55.641	42.3	22.3	12.149 to 32.348	12.5	0.246	0.986726
SERPING1	21.7	15.528 to 53.949	22	22.7	13.363 to 37.768	13.1	0.408	1.04608
SERPINH1	77.3	50.278 to 112.844	39.3	110.9	55.686 to 151.427	55.9	0.167	1.43467
SMOC1	31.5	12.838 to 45.927	25.7	56.6	37.032 to 115.747	58.8	0.082	1.79683
SMOC2	37.8	8.944 to 60.586	25.4	85.9	43.725 to 131.630	65.1	0.032	2.27249
SRPX2	34.3	8.878 to 64.960	28.1	24.7	5.881 to 29.614	12.5	0.089	0.720117
THBS1	25.5	9.054 to 66.608	29.8	25.4	7.594 to 31.889	13.3	0.227	0.996078
THBS2	50.8	12.474 to 103.505	46.3	37.6	17.042 to 49.996	19.7	0.168	0.740157
TIMP1	89.4	59.288 to 138.750	79.4	114.5	55.236 to 165.966	62.8	0.723	1.28076
VCAN	2.5	1.600 to 4.410	45.6	1.9	0.595 to 3.508	1.9	0.18	0.76
VTN	190.6	94.396 to 322.248	122.6	178.2	105.156 to 343.316	132.1	0.844	0.934942
